# Supplementary material for: Whole genome sequencing data of Vigna nakashimae var. Ukushima and G418
Source: Data Brief. 2020 Jan 14;29:105131. doi: 10.1016/j.dib.2020.105131 (PMC6994819; doi:10.1016/j.dib.2020.105131)
Supplement: Multimedia component 1 [file mmc1.xml]

<?xml version="1.0" encoding="utf-8" standalone="no"?>
<data>
  <datasets>
    <author>demeter@affrc.go.jp;demeter298@gmail.com</author>
    <type>0</type>
    <dataset>
      <value>1</value>
      <reason>No data was used for the research described in the article</reason>
      <comments />
    </dataset>
  </datasets>
</data>
